# Supplementary material for: Structure and Optical Properties of New 2-N-Phenylamino-methyl-nitro-pyridine Isomers
Source: Int J Mol Sci. 2025 Mar 21;26(7):2874. doi: 10.3390/ijms26072874 (PMC11989132; doi:10.3390/ijms26072874)
Supplement: Supplementary file 1 [file ijms-26-02874-s001.zip]

Archive with 1 entries (1 files):
- ijms-3493985-supplementary.pdf
